# Supplementary material for: COVID-19 Education for Health Professionals Caring for Spanish-Speaking Patients
Source: MedEdPORTAL. 2022 Apr 12;18:11240. doi: 10.15766/mep_2374-8265.11240 (PMC9001760; doi:10.15766/mep_2374-8265.11240)
Supplement: Supplementary file 1 — Facilitator Guide.docxCOVID-19 Presentation.pptxSpanish Clinical Encounter for Case 1.mp4English Clinical Encounter for Case 1.mp4Spanish Clinical Encounter for Case 2.mp4English Clinical Encounter for Case 2.mp4English and Spanish Scripts for Cases 1 & 2.docxPostworkshop Evaluation.docx [file mep_2374-8265.11240-s001.zip]

Archive with 9 entries (9 files):
- G. English and Spanish Scripts for Cases 1 & 2.docx
- H. Postworkshop Evaluation.docx
- A. Facilitator Guide.docx
- B. COVID-19 Presentation.pptx
- C. Spanish Clinical Encounter for Case 1.mp4
- D. English Clinical Encounter for Case 1.mp4
- E. Spanish Clinical Encounter for Case 2.mp4
- F. English Clinical Encounter for Case 2.mp4
- Educational_Summary_Report_11240.pdf
